# Supplementary material for: Effects of an Integrative Day Care Clinic Program with a Focus on Nature Therapy in a Hospital Park Setting on Quality of Life in Oncological Patients—A Non-Randomized Controlled Study
Source: Cancers (Basel). 2023 Sep 16;15(18):4595. doi: 10.3390/cancers15184595 (PMC10527019; doi:10.3390/cancers15184595)
Supplement: Supplementary file 1 [file cancers-15-04595-s001.zip]

Archive with 1 entries (1 files):
- cancers-2573985-supplementary.pdf
